# Supplementary material for: Enhancing the Air Stability of Dimolybdenum Paddlewheel Complexes: Redox Tuning through Fluorine Substituents
Source: Inorg Chem. 2022 Nov 18;61(48):19144–55. doi: 10.1021/acs.inorgchem.2c02746 (PMC9727734; doi:10.1021/acs.inorgchem.2c02746)
Supplement: Supplementary file 1 — ic2c02746_si_001.xyz [file ic2c02746_si_001.xyz]

2a
 Mo                -0.25300700    0.79311700    0.00514800
 Mo                 0.06365700    0.83703800   -2.05179100
 C                 -0.08461300    3.64571700   -0.96649700
 H                 -0.06446700    4.74559100   -0.94015800
 C                  2.69700200    0.77365100   -0.55566500
 H                  3.78450300    0.74807300   -0.38342000
 C                 -0.14961300   -2.01826200   -1.13307100
 C                 -2.88636100    0.78415100   -1.46391300
 H                 -3.97345600    0.76564900   -1.63586700
 N                  1.87555700    0.79394200    0.48975900
 N                  2.24484000    0.74165100   -1.80344400
 N                  0.12948900    3.01870500   -2.11999300
 N                 -0.28277200    2.97752100    0.16496200
 N                 -2.42519600    0.76355100   -0.21543800
 N                 -2.06857500    0.86202500   -2.50742500
 N                 -0.24627300   -1.40324000    0.03952600
 N                 -0.06293600   -1.33813400   -2.27429400
 H                 -0.15035300   -3.11752800   -1.14943900
 C                  0.24185400    3.79937200   -3.29535600
 C                 -0.56784200    4.93227000   -3.52141300
 C                  1.14882900    3.42088600   -4.30371200
 C                 -0.45252200    5.66845600   -4.70234600
 C                  1.25080900    4.15466600   -5.48746800
 C                  0.45602000    5.28635000   -5.69413000
 C                 -0.62633500    3.73082300    1.31641900
 C                 -1.57666900    4.77069800    1.25400200
 C                 -0.05418000    3.42480200    2.56505900
 C                 -1.92342400    5.49123900    2.39882200
 C                 -0.41392000    4.14236500    3.70832700
 C                 -1.34566500    5.18238900    3.63390700
 C                  2.45428500    0.94718300    1.77430500
 C                  1.97213200    0.19887100    2.86458300
 C                  3.49154100    1.87351000    2.00771700
 C                  2.51510600    0.36690100    4.14043100
 C                  4.03779400    2.02792300    3.28367800
 C                  3.55360200    1.27753700    4.35930800
 C                 -0.19192000   -2.20763800    1.20551800
 C                  0.76922600   -3.22754200    1.35168500
 C                 -1.09033400   -1.97581700    2.26407700
 C                  0.81569600   -4.00086000    2.51416400
 C                 -1.03165300   -2.74684000    3.42705400
 C                 -0.08232400   -3.76576600    3.55932400
 C                 -0.21649100   -2.01877200   -3.50397100
 C                 -0.81180900   -3.29434700   -3.62120400
 C                  0.19898300   -1.38536900   -4.69279700
 C                 -0.93728900   -3.91588100   -4.86503800
 C                  0.05927000   -2.00484400   -5.93426400
 C                 -0.50083200   -3.28188100   -6.03134800
 C                 -3.35616000    0.56454000    0.83348900
 C                 -3.23035500    1.28400600    2.03703200
 C                 -4.39658700   -0.38186700    0.72842700
 C                 -4.11976300    1.06996100    3.09257900
 C                 -5.28942200   -0.58206500    1.78332600
 C                 -5.15774800    0.14063700    2.97294400
 C                 -2.64024400    0.75983800   -3.80359700
 C                 -3.59266000   -0.23311600   -4.10573500
 C                 -2.24157200    1.63826200   -4.82674700
 C                 -4.14059000   -0.32910500   -5.38637300
 C                 -2.78657500    1.53102300   -6.10808400
 C                 -3.74163100    0.55141200   -6.39601400
 C                  3.24008400    0.71728000   -2.82275100
 C                  4.13714200    1.79107800   -2.97502200
 C                  3.35266700   -0.38382500   -3.68832400
 C                  5.11643300    1.76432700   -3.97135900
 C                  4.32866600   -0.40207400   -4.68837000
 C                  5.21420800    0.67005100   -4.83615900
 H                  5.97731300    0.65170700   -5.61814200
 H                  0.53851200    5.86042800   -6.62007100
 H                 -0.61080500   -3.76860800   -7.00316800
 H                 -4.16645500    0.47036200   -7.39952800
 H                 -5.85352200   -0.02273000    3.79943700
 H                 -0.03979800   -4.36753800    4.47035500
 H                 -1.62328500    5.74275700    4.52992000
 H                  3.97777700    1.40485500    5.35819300
 H                 -6.08541300   -1.32425900    1.67831800
 H                 -4.48504400   -0.98723500   -0.17587400
 H                 -2.44069900    2.02900300    2.13568900
 H                 -4.00187000    1.64691700    4.01347100
 H                 -1.40183200   -4.90422900   -4.92085600
 H                  0.39129300   -1.47971200   -6.83346200
 H                  0.64083600   -0.38774600   -4.64248300
 H                  2.68127300   -1.23253900   -3.55767400
 H                  4.40183300   -1.26929600   -5.34989300
 H                  4.04579500    2.65670300   -2.31504700
 H                  5.80201800    2.60948500   -4.07586000
 H                  1.96811700    3.84022900   -6.25002900
 H                  1.79354600    2.55605800   -4.14457400
 H                 -2.46465600    2.22969300   -6.88474000
 H                 -1.21071600   -3.80054100   -2.74130400
 H                 -4.87345100   -1.11193200   -5.59943400
 H                 -3.87893900   -0.95454700   -3.33770300
 H                 -1.84841600   -1.19820600    2.16307800
 H                  1.17838800   -0.53075000    2.70459500
 H                 -1.51449700    2.41983500   -4.60822300
 H                  2.12528500   -0.23138800    4.96803500
 H                  0.68933300    2.63127200    2.63409000
 H                 -1.31752800    5.21799600   -2.78118600
 H                 -1.09480500    6.54007400   -4.85457300
 H                  3.84846300    2.49976300    1.18760600
 H                  4.83858500    2.75585200    3.43955400
 H                 -2.07137500    4.99072900    0.30578100
 H                 -2.66637300    6.29001000    2.32543000
 H                  0.05036000    3.88768200    4.66454200
 H                 -1.74439200   -2.55205200    4.23258400
 H                  1.57345500   -4.78335800    2.60819900
 H                  1.50446400   -3.38984300    0.56063600
 
2b
 Mo                -0.25023100    0.80087200    0.00490500
 Mo                 0.06798300    0.84952900   -2.05166200
 C                 -0.08171300    3.65458500   -0.95830400
 H                 -0.06559400    4.75481100   -0.92949000
 C                  2.69911300    0.76957200   -0.55358400
 H                  3.78672200    0.73704600   -0.38102500
 C                 -0.15143700   -2.00684200   -1.14026100
 C                 -2.88184100    0.79618300   -1.46735000
 H                 -3.96899100    0.77393800   -1.64081900
 N                  1.87702000    0.79549400    0.49096200
 N                  2.24633700    0.74588700   -1.80156600
 N                  0.13046300    3.03042600   -2.11375700
 N                 -0.27893100    2.98272500    0.17125700
 N                 -2.42145500    0.77317700   -0.21857800
 N                 -2.06218100    0.87463500   -2.50950000
 N                 -0.24688800   -1.39457600    0.03439400
 N                 -0.05969200   -1.32352900   -2.27881000
 H                 -0.15607100   -3.10672800   -1.16147600
 C                  0.23467600    3.81468600   -3.28843400
 C                 -0.59079300    4.93562700   -3.51643200
 C                  1.14919300    3.45273800   -4.29609800
 C                 -0.48852900    5.68073800   -4.69248800
 C                  1.24922100    4.18421000   -5.48085000
 C                  0.43226800    5.29717200   -5.66464300
 C                 -0.62619000    3.73255600    1.32488900
 C                 -1.59516700    4.75530100    1.26913200
 C                 -0.03979900    3.44106100    2.57061200
 C                 -1.95060800    5.47679000    2.41016600
 C                 -0.39867600    4.14924800    3.71925800
 C                 -1.34716200    5.16507000    3.62604000
 C                  2.45611100    0.95028500    1.77615000
 C                  1.98667500    0.19258900    2.86568600
 C                  3.48243000    1.88777800    2.01218600
 C                  2.52440400    0.35715500    4.14360000
 C                  4.03503400    2.04914900    3.28416000
 C                  3.54854500    1.28098100    4.33894000
 C                 -0.18824600   -2.20153900    1.19909500
 C                  0.78248300   -3.21199500    1.34751600
 C                 -1.09138200   -1.98297100    2.25677600
 C                  0.83954700   -3.99165500    2.50472900
 C                 -1.03370600   -2.75055800    3.42137100
 C                 -0.07029800   -3.75142200    3.53116200
 C                 -0.22353800   -2.00063800   -3.51015500
 C                 -0.88205800   -3.24378800   -3.63146200
 C                  0.24161300   -1.39574100   -4.69538100
 C                 -1.02497500   -3.87083200   -4.87039500
 C                  0.09140500   -2.00691800   -5.93946200
 C                 -0.53379500   -3.24879600   -6.01454900
 C                 -3.35301700    0.56728600    0.82962200
 C                 -3.24384000    1.29565100    2.02961200
 C                 -4.37836700   -0.39569600    0.72903900
 C                 -4.12823200    1.07962200    3.08827000
 C                 -5.27522900   -0.60839200    1.77753300
 C                 -5.14010700    0.13263700    2.94900100
 C                 -2.62892900    0.76541400   -3.80782800
 C                 -3.56191000   -0.24383000   -4.11641900
 C                 -2.24322800    1.65101900   -4.83005700
 C                 -4.10683800   -0.35510900   -5.39656200
 C                 -2.77473400    1.54051200   -6.11611600
 C                 -3.70540800    0.53997500   -6.38484700
 C                  3.24217100    0.69866700   -2.82125000
 C                  4.11270600    1.78485800   -3.02692100
 C                  3.38657800   -0.44093500   -3.63102000
 C                  5.09561200    1.74131900   -4.01862300
 C                  4.36115000   -0.49168700   -4.63013700
 C                  5.20440400    0.60222900   -4.81293100
 H                 -6.06733500   -1.35632700    1.70406900
 H                 -4.45792000   -1.00839800   -0.17080200
 H                 -2.46717100    2.05404200    2.12786300
 H                 -4.04772700    1.64867100    4.01647700
 H                 -1.53526200   -4.83202500   -4.96032600
 H                  0.45337900   -1.52971800   -6.85204600
 H                  0.73597300   -0.42355000   -4.64454300
 H                  2.73816200   -1.30030500   -3.45956700
 H                  4.48225300   -1.37444600   -5.26109500
 H                  4.00499500    2.67828500   -2.40817800
 H                  5.77340700    2.58056800   -4.18705500
 H                  1.96310400    3.90631500   -6.25872600
 H                  1.80640500    2.59708700   -4.13932400
 H                 -2.48220600    2.23004200   -6.91037300
 H                 -1.31935400   -3.72467200   -2.75570500
 H                 -4.82466300   -1.14005000   -5.64275400
 H                 -3.84202500   -0.97086400   -3.35183300
 H                 -1.85825200   -1.21394100    2.15756700
 H                  1.20175500   -0.54662000    2.70695600
 H                 -1.53184600    2.44636900   -4.61006500
 H                  2.16519900   -0.23434300    4.98797700
 H                  0.71859800    2.66172500    2.63774100
 H                 -1.34660600    5.21204800   -2.77929600
 H                 -1.12983800    6.54583200   -4.87295500
 H                  3.83283000    2.52150200    1.19535000
 H                  4.82659000    2.77766600    3.47100400
 H                 -2.10156100    4.96747200    0.32561900
 H                 -2.70463600    6.26554100    2.37153200
 H                  0.06010100    3.92848500    4.68498500
 H                 -1.73691100   -2.58883100    4.24066200
 H                  1.59352400   -4.77180000    2.62747900
 H                  1.52191900   -3.36849000    0.55961800
 F                  0.52676300    6.00608300   -6.79954400
 F                 -1.69205100    5.84940700    4.72714400
 F                 -5.99411100   -0.07563900    3.96269100
 F                 -4.22059500    0.43252000   -7.61920200
 F                 -0.67923000   -3.84654500   -7.20722200
 F                 -0.01383900   -4.49200600    4.64832300
 F                  4.06983100    1.43945000    5.56506700
 F                  6.14166700    0.55681900   -5.77101000
 
2c
 Mo                -0.25120600    0.78574000    0.00806400
 Mo                 0.06464900    0.82362600   -2.04786500
 C                 -0.07777200    3.63908400   -0.97488500
 H                 -0.05474800    4.73838600   -0.95432500
 C                  2.70156200    0.77149900   -0.55509200
 H                  3.78846400    0.75091000   -0.38383400
 C                 -0.16032000   -2.03278200   -1.12464700
 C                 -2.89122600    0.78374600   -1.45744200
 H                 -3.97799000    0.77462400   -1.62776700
 N                  1.87718600    0.77866300    0.48837100
 N                  2.24527800    0.74440200   -1.80167800
 N                  0.13017700    3.00178900   -2.12358700
 N                 -0.27010600    2.97231800    0.15871600
 N                 -2.42513700    0.76971200   -0.21103100
 N                 -2.07112700    0.84856000   -2.50033300
 N                 -0.25895100   -1.40989700    0.04346100
 N                 -0.05939000   -1.35400400   -2.26572300
 H                 -0.17685800   -3.13072100   -1.13346500
 C                  0.23366800    3.76081300   -3.31079300
 C                 -0.55880400    4.90512900   -3.53309500
 C                  1.10609700    3.33046200   -4.32773600
 C                 -0.44579700    5.58905800   -4.74076400
 C                  1.17079100    4.04166400   -5.52255200
 C                  0.40814500    5.18178800   -5.76318300
 C                 -0.59921700    3.72077900    1.31432900
 C                 -1.51636000    4.78902600    1.25428900
 C                 -0.04437700    3.36746100    2.55731100
 C                 -1.83712600    5.47930100    2.42037800
 C                 -0.40711000    4.08242500    3.69548800
 C                 -1.30171000    5.14954600    3.66312100
 C                  2.44495000    0.91507800    1.77699000
 C                  1.91632200    0.17941800    2.85304300
 C                  3.50393400    1.81288100    2.01917800
 C                  2.45128300    0.35007400    4.12680300
 C                  4.01091300    1.93783300    3.31011900
 C                  3.50443300    1.22210900    4.39227400
 C                 -0.22773500   -2.20399900    1.21488900
 C                  0.70413400   -3.24919500    1.36310400
 C                 -1.11660900   -1.92187700    2.26809100
 C                  0.71453100   -3.98866700    2.54376700
 C                 -1.05834300   -2.68504900    3.43081300
 C                 -0.15293900   -3.73027500    3.60205400
 C                 -0.18260000   -2.02847800   -3.49976200
 C                 -0.62179100   -3.36466800   -3.62398700
 C                  0.11077900   -1.31742500   -4.67991200
 C                 -0.72361500   -3.93972800   -4.88685400
 C                 -0.01902700   -1.93255400   -5.92021100
 C                 -0.43062300   -3.25458100   -6.06354500
 C                 -3.34870000    0.59305700    0.84518800
 C                 -3.16883200    1.29686900    2.05006000
 C                 -4.42150500   -0.31514200    0.73970400
 C                 -4.05397100    1.08711900    3.10390000
 C                 -5.28538000   -0.47942800    1.81936100
 C                 -5.12902500    0.20528000    3.02222800
 C                 -2.63402800    0.73665400   -3.79598700
 C                 -3.62044500   -0.22748300   -4.07929700
 C                 -2.17586500    1.57118000   -4.82971800
 C                 -4.12697400   -0.32348500   -5.37273400
 C                 -2.70563900    1.42666500   -6.10814800
 C                 -3.68818700    0.48835200   -6.41574300
 C                  3.22838700    0.77127300   -2.82827000
 C                  4.15491800    1.82832900   -2.89665400
 C                  3.27877100   -0.25447900   -3.78585000
 C                  5.10424000    1.83525500   -3.91600300
 C                  4.24251700   -0.19722600   -4.79042300
 C                  5.17126500    0.83674600   -4.88458100
 F                  1.93695300   -0.36207100    5.13509300
 F                  5.01304700    2.79801200    3.52250000
 F                 -2.71274900    6.48766300    2.34592700
 F                  0.13519500    3.73413700    4.86701500
 F                 -1.91376500   -2.40843200    4.42007500
 F                  1.60854900   -4.97471600    2.67293800
 F                 -3.86765900    1.76982500    4.23851600
 F                 -6.29553300   -1.34843400    1.70261900
 F                 -5.06008400   -1.24811600   -5.62773500
 F                 -2.25755300    2.22991600   -7.07980900
 F                 -1.14026000   -5.20890400   -4.97236700
 F                  0.26125000   -1.21970200   -7.01640600
 F                  4.28585600   -1.18192800   -5.69337400
 F                  5.97635900    2.84722400   -3.97465100
 F                  2.00535800    3.61288100   -6.47493900
 F                 -1.20824500    6.67036000   -4.93516700
 H                 -3.96962800   -0.93048700   -3.32337300
 H                 -1.43024300    2.34233000   -4.64958900
 H                 -4.57429700   -0.92433600   -0.15071100
 H                 -2.36811500    2.02397600    2.17062300
 H                 -1.29132500    5.25054900   -2.80431900
 H                  1.75916200    2.47038300   -4.19029400
 H                 -2.01586900    5.06531500    0.32603600
 H                  0.68153900    2.56231200    2.64854100
 H                  2.60029400   -1.10401600   -3.74147400
 H                  4.12466400    2.65541900   -2.18711700
 H                  3.91346200    2.44442400    1.23124300
 H                  1.11218400   -0.53955100    2.70998200
 H                 -1.86596100   -1.13630200    2.18569700
 H                  1.44593000   -3.46788400    0.59497100
 H                 -0.91521200   -3.97426900   -2.77144000
 H                  0.43972800   -0.27837600   -4.65507300
 H                  3.90716200    1.34414300    5.39745300
 H                 -0.12033000   -4.31274100    4.52251100
 H                  5.91491700    0.86422400   -5.68089100
 H                 -0.52932100   -3.72388400   -7.04180200
 H                 -4.08935100    0.38964600   -7.42418000
 H                 -5.80940200    0.05278400    3.85967400
 H                 -1.57559100    5.69428900    4.56632100
 H                  0.46922300    5.72297700   -6.70699100

2d
 Mo                -0.33132781    0.71113386   -0.01603597
 Mo                 0.03945194    0.78810959   -2.06972248
 C                 -0.11736761    3.59871731   -0.90301326
 H                 -0.12970594    4.69680805   -0.86898470
 C                  2.62796110    0.74832504   -0.46582293
 H                  3.70764559    0.79321711   -0.25381958
 C                 -0.20658760   -2.08646680   -1.18881175
 C                 -2.91840425    0.77589617   -1.60923839
 H                 -4.00010308    0.74746523   -1.81354927
 N                  1.76537459    0.71394588    0.54594834
 N                  2.21649916    0.72356720   -1.72616402
 N                  0.00548648    2.99993707   -2.08433743
 N                 -0.22545044    2.90308162    0.22438738
 N                 -2.49411420    0.80311359   -0.35360256
 N                 -2.06089442    0.79932796   -2.62575994
 N                 -0.30636084   -1.48948184   -0.00351812
 N                 -0.09593048   -1.38693669   -2.31088704
 H                 -0.21797584   -3.18394853   -1.22981917
 C                 -0.12418373    3.81808074   -3.22456554
 C                  0.62731130    3.53227286   -4.37899592
 C                 -1.00906507    4.91343607   -3.30222663
 C                  0.53213185    4.30072320   -5.53939003
 C                 -1.10675151    5.70048550   -4.45175312
 C                 -0.33401057    5.39805541   -5.56746648
 C                 -0.12953001    3.58673778    1.45075678
 C                 -0.55740261    2.93518390    2.62190828
 C                  0.40994688    4.87961180    1.62580870
 C                 -0.50769875    3.52548296    3.88309481
 C                  0.45934683    5.49188632    2.87892691
 C                 -0.00467196    4.82295433    4.00658951
 C                  2.27337821    0.95549699    1.84388960
 C                  2.05265135    0.07247794    2.91322208
 C                  2.98143712    2.14052726    2.12000452
 C                  2.51636039    0.35427387    4.19974554
 C                  3.45617683    2.43279325    3.39932095
 C                  3.21879851    1.53086342    4.44017476
 C                 -0.19171690   -2.31489300    1.13229995
 C                 -0.93601712   -2.02270246    2.28906423
 C                  0.67088789   -3.42842295    1.20116555
 C                 -0.85600397   -2.80039994    3.44405751
 C                  0.75273425   -4.22554845    2.34493318
 C                 -0.01264018   -3.91534048    3.46360368
 C                 -0.21649029   -2.05849911   -3.54166530
 C                  0.25263910   -1.42542703   -4.70520144
 C                 -0.82336166   -3.31867919   -3.72334783
 C                  0.17793728   -2.00481318   -5.96893236
 C                 -0.89916234   -3.92178765   -4.97991238
 C                 -0.39394597   -3.27278335   -6.10118799
 C                 -3.50873923    0.84474566    0.64244695
 C                 -3.83751776    2.02830173    1.31760751
 C                 -4.21040793   -0.32238429    0.97943281
 C                 -4.82750595    2.05043422    2.30227261
 C                 -5.20038561   -0.31697033    1.96386853
 C                 -5.50420292    0.87750028    2.62224179
 C                 -2.57491430    0.56125791   -3.92289842
 C                 -3.30339240   -0.61256003   -4.19509088
 C                 -2.33818339    1.43618113   -4.99537319
 C                 -3.78078786   -0.90050938   -5.47464683
 C                 -2.80478064    1.15825435   -6.28171829
 C                 -3.52651297   -0.00708374   -6.51872831
 C                  3.25233867    0.76125750   -2.70015076
 C                  4.02328815    1.91410686   -2.91575096
 C                  3.55057704   -0.37523551   -3.46540534
 C                  5.04004262    1.94278275   -3.87190586
 C                  4.55437814   -0.35817676   -4.43601949
 C                  5.29894766    0.80747352   -4.63301605
 H                 -3.30133877    2.94119809    1.05547732
 H                 -5.08981000    2.96825336    2.83105375
 H                 -1.37360911   -4.89608300   -5.10904069
 H                 -1.28041802   -3.82790746   -2.87588444
 H                  3.80129022    2.80342007   -2.32380456
 H                  5.63741276    2.83935646   -4.04561767
 H                 -1.79685940    6.54438171   -4.50409369
 H                 -1.65942430    5.13219197   -2.45480865
 H                 -2.62187432    1.84060989   -7.11336918
 H                  1.31423678   -3.65510765    0.35037280
 H                  1.51357034   -0.85398235    2.72038263
 H                 -1.78414257    2.35408421   -4.80614584
 H                  2.34657800   -0.33427054    5.02910478
 H                  0.83396157    5.41139338    0.77519113
 H                  0.88127524    6.49102339    3.00076860
 H                  1.42448528   -5.08455271    2.38995575
 F                  1.45217746    2.48047645   -4.39392003
 F                  1.26661982    3.98949611   -6.60243859
 F                 -0.41584963    6.12679048   -6.68135734
 F                 -1.01453876    1.67159234    2.54535633
 F                 -0.93065016    2.85246140    4.94824473
 F                  0.04052095    5.38876089    5.21332053
 F                  2.88711604   -1.51950931   -3.27273661
 F                  4.81053856   -1.45417024   -5.14701653
 F                  6.25981802    0.80657339   -5.55875860
 F                  3.19218661    3.04335674    1.15187580
 F                  4.11447817    3.56834881    3.62223248
 F                  3.67911408    1.82056161    5.65793531
 F                  0.77858137   -0.18736169   -4.61863690
 F                  0.64250147   -1.35027042   -7.02915374
 F                 -0.46453403   -3.82826018   -7.31181610
 F                 -1.73725448   -0.95113524    2.31493253
 F                 -1.58169372   -2.47965792    4.51068581
 F                  0.05596695   -4.65296447    4.57290884
 F                 -3.53283028   -1.50513429   -3.22548974
 F                 -4.45753210   -2.02518583   -5.69476457
 F                 -3.98989669   -0.29316717   -7.73618312
 F                 -3.92814982   -1.47638209    0.37081560
 F                 -5.84426555   -1.44134402    2.26943182
 F                 -6.45523805    0.86957418    3.55822363

2e
 Mo                -0.34197900    0.73148800   -0.00889500
 Mo                 0.02815800    0.80915700   -2.06376100
 C                 -0.14970500    3.61436800   -0.90641600
 H                 -0.15286600    4.71220000   -0.87665300
 C                  2.61642400    0.80028100   -0.46931700
 H                  3.69700100    0.84820500   -0.26390100
 C                 -0.16410300   -2.07372200   -1.16623200
 C                 -2.93024400    0.74036900   -1.60334000
 H                 -4.01082100    0.69244800   -1.80875600
 N                  1.75829400    0.76091900    0.54573600
 N                  2.19300700    0.75935600   -1.72543000
 N                 -0.03039500    3.01320200   -2.08580400
 N                 -0.26069400    2.92299900    0.22360400
 N                 -2.50682800    0.78129500   -0.34722600
 N                 -2.07211200    0.77972500   -2.61839100
 N                 -0.28342400   -1.47255400    0.01315400
 N                 -0.05312100   -1.38235600   -2.29625400
 H                 -0.16092500   -3.17155500   -1.19599100
 C                 -0.13696700    3.83330100   -3.22718600
 C                  0.61510000    3.55914700   -4.38322900
 C                 -1.01087500    4.93898900   -3.29904300
 C                  0.54602100    4.33498300   -5.53494100
 C                 -1.08346000    5.73215200   -4.43874200
 C                 -0.30368500    5.43659000   -5.56053300
 C                 -0.16770800    3.60973700    1.44771700
 C                 -0.55922500    2.96629600    2.63567800
 C                  0.33695900    4.91994200    1.60272100
 C                 -0.51984800    3.56256900    3.88921200
 C                  0.37978300    5.53657500    2.84665500
 C                 -0.05225100    4.86771200    3.99587400
 C                  2.27056700    0.97438100    1.84683800
 C                  2.04210500    0.05674100    2.88588200
 C                  2.98638400    2.14214400    2.17111300
 C                  2.50707600    0.29819600    4.17262500
 C                  3.46626300    2.39330900    3.45375400
 C                  3.22277000    1.46448500    4.46045500
 C                 -0.17684300   -2.29264700    1.15453900
 C                 -0.92893000   -2.01850800    2.31057300
 C                  0.69709400   -3.39831100    1.22640900
 C                 -0.85984100   -2.79433700    3.46229000
 C                  0.76969100   -4.19146600    2.36611200
 C                 -0.01010300   -3.89592000    3.48789500
 C                 -0.14610100   -2.06910200   -3.52036300
 C                  0.24543200   -1.42567400   -4.70832500
 C                 -0.65078000   -3.37930400   -3.67536000
 C                  0.20606000   -2.02195700   -5.96185500
 C                 -0.69359800   -3.99594600   -4.91928900
 C                 -0.26154800   -3.32709800   -6.06851000
 C                 -3.52115600    0.80198300    0.64765800
 C                 -3.81710300    1.97143800    1.36378900
 C                 -4.25936000   -0.35143700    0.95287100
 C                 -4.80164800    1.97672300    2.34478900
 C                 -5.25057400   -0.36129900    1.93093300
 C                 -5.52000000    0.81124100    2.62933000
 C                 -2.58438500    0.56626900   -3.91949500
 C                 -3.30019100   -0.60149800   -4.24377700
 C                 -2.35593400    1.48392100   -4.95853100
 C                 -3.78006900   -0.85265800   -5.52642000
 C                 -2.82090400    1.24247100   -6.24527600
 C                 -3.53658500    0.07617700   -6.53311400
 C                  3.20733600    0.73867200   -2.72031400
 C                  3.94550800    1.89210600   -3.02555200
 C                  3.50331600   -0.43079100   -3.43641800
 C                  4.93672200    1.90197300   -4.00361500
 C                  4.48786100   -0.43607100   -4.41741700
 C                  5.20618100    0.72942500   -4.70198400
 H                 -5.80556400   -1.27424000    2.15035000
 H                 -3.27481400    2.89323600    1.15215100
 H                  0.53277700   -1.47465800   -6.84658400
 H                 -1.05291100   -3.94143400   -2.83371300
 H                  2.96104900   -1.35259800   -3.22476000
 H                  5.49168700    2.81492500   -4.22305200
 H                 -1.67631100    5.18047800   -2.46977100
 H                 -4.32832200   -1.77045500   -5.74261000
 H                  1.36254400   -3.63978400    0.39714300
 H                  1.50179000   -0.86796900    2.69017700
 H                 -1.81563000    2.40863500   -4.76281900
 H                  0.73907500    5.48208500    0.76107500
 H                  1.15309600    4.08524400   -6.40582200
 H                  4.01452500    3.31110300    3.66993600
 H                 -0.84655400    3.01525900    4.77394000
 H                 -1.46693100   -2.54461100    4.33316400
 F                 -0.98356500    1.68351100    2.55798600
 F                  0.00333700    5.47614400    5.18037500
 F                  0.86035700    6.77748300    2.95690300
 F                  1.42539000    2.48759100   -4.38862100
 F                 -0.38955600    6.20081500   -6.64808300
 F                 -1.91849400    6.77260100   -4.47729600
 F                  3.19838300    3.06473200    1.21889600
 F                  3.68125300    3.02872400   -2.36662100
 F                  6.14886500    0.70854500   -5.64576400
 F                  4.76236100   -1.55631800   -5.09364000
 F                  3.66595400    1.67946600    5.69941200
 F                  2.27919700   -0.58805300    5.14662900
 F                 -1.73925100   -0.94697500    2.31595100
 F                  0.07577900   -4.66013700    4.57544900
 F                  1.60475300   -5.23189200    2.40468000
 F                  0.66978000   -0.14289200   -4.63063900
 F                 -0.31713100   -3.93553900   -7.25300600
 F                 -1.17418300   -5.23685100   -5.02953100
 F                 -3.99513600   -1.48804700    0.29391300
 F                 -3.51218200   -1.52409300   -3.29156700
 F                 -3.97976800   -0.13879900   -7.77207200
 F                 -2.59303600    2.12873100   -7.21927300
 F                 -5.07611700    3.09696200    3.02103700
 F                 -6.46268300    0.83212600    3.57311000

2f
 Mo                -0.40210000    0.83083700   -0.02692200
 Mo                -0.03228100    0.89781000   -2.08053200
 C                 -0.05766100    3.69806000   -0.95317200
 H                  0.06643300    4.78493500   -0.87422100
 C                  2.56329400    0.69145500   -0.46062400
 H                  3.63457000    0.55985600   -0.27108000
 C                 -0.19614100   -1.98341900   -1.19715300
 C                 -3.01119500    0.83627300   -1.58256400
 H                 -4.07940100    0.81935800   -1.81613600
 N                  1.71820500    0.82582300    0.56183400
 N                  2.13954400    0.69531300   -1.71513800
 N                  0.07941200    3.09920800   -2.13551300
 N                 -0.33983300    3.01271400    0.14438000
 N                 -2.59572900    0.76212600   -0.31868800
 N                 -2.14836700    0.92806000   -2.59009700
 N                 -0.31437400   -1.37475600   -0.02623200
 N                 -0.16610500   -1.29186400   -2.33517200
 H                 -0.10976300   -3.07542900   -1.21346300
 C                  0.19373700    3.94183200   -3.25891700
 C                 -0.50222500    5.16135700   -3.41778600
 C                  0.95478800    3.56854100   -4.37960800
 C                 -0.39170000    5.97406600   -4.54165300
 C                  1.09684900    4.33568200   -5.52964500
 C                  0.41926200    5.54882600   -5.58832100
 C                 -0.42644300    3.78649600    1.32946000
 C                 -1.66175400    4.13898800    1.89808100
 C                  0.71090400    4.28114800    1.98839800
 C                 -1.77699900    4.87818400    3.07192400
 C                  0.65260200    5.02478900    3.16488800
 C                 -0.60498200    5.30573700    3.69125500
 C                  2.25068400    0.98430900    1.85243900
 C                  1.52238900    0.58672500    2.99023200
 C                  3.47784100    1.62054700    2.15908600
 C                  1.95355600    0.73138800    4.30361600
 C                  3.96346300    1.78213800    3.45273600
 C                  3.19108000    1.32838900    4.51677100
 C                 -0.16395300   -2.21497500    1.10357400
 C                  1.08640400   -2.73901500    1.47252500
 C                 -1.23761400   -2.55175600    1.94101300
 C                  1.28030600   -3.53547100    2.59782000
 C                 -1.09937700   -3.34133400    3.07930300
 C                  0.17052600   -3.82084100    3.38906400
 C                 -0.25863900   -1.97919300   -3.55360500
 C                 -0.89239400   -3.22689500   -3.76352800
 C                  0.22581100   -1.38841900   -4.73624700
 C                 -0.97272400   -3.85243000   -5.00455800
 C                  0.16840900   -1.96076700   -5.99956900
 C                 -0.43341200   -3.21002500   -6.11374500
 C                 -3.54729400    0.57145900    0.70126900
 C                 -3.21976400    0.88417800    2.03409800
 C                 -4.82754400   -0.01669300    0.56577600
 C                 -4.05756300    0.72367300    3.12811600
 C                 -5.71489000   -0.19447700    1.62357000
 C                 -5.31946600    0.18575400    2.90017300
 C                 -2.69062100    0.71513500   -3.87978800
 C                 -3.32201700   -0.49712900   -4.22491500
 C                 -2.60895200    1.66230800   -4.91404800
 C                 -3.83323900   -0.76631500   -5.49087800
 C                 -3.09751900    1.44173700   -6.19901400
 C                 -3.70620200    0.21887800   -6.46627500
 C                  3.17262700    0.57640800   -2.68142300
 C                  3.95514100    1.68113700   -3.05571600
 C                  3.48741400   -0.63639500   -3.31125300
 C                  4.97137000    1.61179400   -4.00446400
 C                  4.49042300   -0.76079100   -4.27007900
 C                  5.21895500    0.37820800   -4.60079000
 H                 -6.69064200   -0.64480500    1.44130800
 H                 -3.72410600    1.00090000    4.12775000
 H                 -1.46625400   -4.82029100   -5.09378900
 H                  0.57710900   -1.44000200   -6.86512200
 H                  4.70113400   -1.72450300   -4.73347400
 H                  5.55024900    2.49693300   -4.26775000
 H                  1.71439200    3.98499100   -6.35624400
 H                 -3.01277800    2.21391900   -6.96354800
 H                 -4.30886800   -1.72283900   -5.70653100
 H                  1.33368800    0.38631700    5.13075400
 H                 -0.95031700    6.90829100   -4.59856000
 H                  4.92162100    2.27552600    3.61617300
 H                 -2.75697400    5.12519400    3.48011700
 H                  1.56329800    5.38152300    3.64567700
 H                 -1.96314300   -3.57926300    3.69999700
 H                  2.26972800   -3.91838600    2.84759800
 F                  0.53882900    6.31512600   -6.67859700
 F                 -0.69151900    6.01857800    4.81901800
 F                 -6.15993100    0.01965000    3.92735900
 F                 -4.18631800   -0.01383400   -7.69148800
 F                 -0.50231700   -3.79933800   -7.31243000
 F                  0.32849100   -4.58253300    4.47690500
 F                  3.64277400    1.47754100    5.76693400
 F                  6.18988200    0.28364400   -5.51629500
 F                  0.30819300    0.03966900    2.79433600
 F                  4.22496600    2.12243600    1.16486600
 F                  1.91090400    4.03499300    1.44945000
 F                 -2.78158000    3.75603900    1.27795500
 F                 -1.97519800    1.34552200    2.27505700
 F                 -5.24013300   -0.45518900   -0.63592900
 F                  2.14590800   -2.44843700    0.70689700
 F                 -2.45476800   -2.09099000    1.63214500
 F                  0.76946600   -0.15814700   -4.63232500
 F                 -1.46939200   -3.85887700   -2.72930700
 F                 -2.04380800    2.84444500   -4.65202900
 F                 -3.42471800   -1.44695700   -3.28754400
 F                  2.79732400   -1.73220700   -2.97465700
 F                  3.70220400    2.85915500   -2.47793100
 F                  1.55889200    2.36997900   -4.35371800
 F                 -1.34549100    5.56490900   -2.45339700

2g
 Mo                -0.24762800    0.79108800    0.00574300
 Mo                 0.06878700    0.83377700   -2.04998400
 C                 -0.08739600    3.64607900   -0.96982000
 H                 -0.07342200    4.74589600   -0.94761400
 C                  2.70444600    0.77769400   -0.55612600
 H                  3.79166600    0.75548000   -0.38454000
 C                 -0.14983300   -2.02392400   -1.13237600
 C                 -2.88652800    0.78319800   -1.46192700
 H                 -3.97349100    0.76938900   -1.63288400
 N                  1.87953100    0.78793700    0.48670900
 N                  2.24788500    0.75365700   -1.80292000
 N                  0.12241800    3.01208000   -2.12007100
 N                 -0.27502900    2.97540200    0.16238000
 N                 -2.42066800    0.76815200   -0.21540700
 N                 -2.06519500    0.85069700   -2.50394400
 N                 -0.24955200   -1.40371600    0.03755400
 N                 -0.05035300   -1.34196400   -2.27139600
 H                 -0.16158300   -3.12270800   -1.14609700
 C                  0.21769800    3.77556900   -3.30618900
 C                 -0.60066900    4.89910100   -3.53667700
 C                  1.10918800    3.37201000   -4.31686400
 C                 -0.50179600    5.59796600   -4.73615600
 C                  1.17788200    4.07829400   -5.51340300
 C                  0.38013700    5.20152500   -5.74550600
 C                 -0.60526100    3.71949100    1.32146700
 C                 -1.54187100    4.77054500    1.27362000
 C                 -0.03134200    3.38077800    2.55940900
 C                 -1.86830100    5.46577800    2.43429700
 C                 -0.38441400    4.08242500    3.70767700
 C                 -1.30192000    5.13561600    3.66850900
 C                  2.44735100    0.92497600    1.77623100
 C                  1.93567900    0.17418000    2.84947700
 C                  3.49150600    1.83711300    2.02513400
 C                  2.46179300    0.33393600    4.12733000
 C                  4.00990100    1.96840000    3.31019700
 C                  3.50616000    1.22666800    4.38209400
 C                 -0.21428100   -2.19951700    1.20837400
 C                  0.72810500   -3.23349300    1.36354700
 C                 -1.11176300   -1.93272100    2.25793800
 C                  0.74889600   -3.98350100    2.53647400
 C                 -1.06253000   -2.68930600    3.42420800
 C                 -0.13807800   -3.72561300    3.58495800
 C                 -0.19050700   -2.01351200   -3.50603800
 C                 -0.72055800   -3.31527900   -3.63119800
 C                  0.17108700   -1.33486100   -4.68563300
 C                 -0.84011100   -3.90553400   -4.88497300
 C                  0.02918600   -1.93945900   -5.92918100
 C                 -0.47218400   -3.23667300   -6.05505100
 C                 -3.34454300    0.58814000    0.84107800
 C                 -3.18197800    1.30644000    2.03935900
 C                 -4.40315000   -0.33667100    0.74526500
 C                 -4.06017500    1.10539200    3.09947100
 C                 -5.27632000   -0.50928400    1.81521400
 C                 -5.12175600    0.20140500    3.00864000
 C                 -2.62396800    0.73899700   -3.80179300
 C                 -3.60355500   -0.22825500   -4.09536500
 C                 -2.16926800    1.57830200   -4.83277700
 C                 -4.11667000   -0.32858000   -5.38510500
 C                 -2.68780200    1.44934900   -6.11640100
 C                 -3.66875100    0.50067400   -6.41671600
 C                  3.23509500    0.75550300   -2.82832100
 C                  4.13064200    1.83285400   -2.95192900
 C                  3.32873500   -0.32082100   -3.72490500
 C                  5.09426300    1.82222300   -3.95686700
 C                  4.29511700   -0.30461900   -4.72687500
 C                  5.18976600    0.76095800   -4.86096900
 F                  0.45343800    5.87015200   -6.89097200
 F                 -1.63074500    5.79990100    4.77106600
 F                 -5.95601500    0.01841300    4.02647700
 F                 -4.15858200    0.38660800   -7.64710000
 F                 -0.60773100   -3.81060600   -7.24652800
 F                 -0.10082500   -4.44199900    4.70309900
 F                  4.00266400    1.37001900    5.60615000
 F                  6.10769200    0.76415700   -5.82115500
 F                  1.97588700   -0.38464500    5.13829500
 F                  4.99446300    2.83486300    3.54400600
 F                 -2.75775600    6.45639600    2.38762800
 F                  0.16759300    3.76064200    4.87645600
 F                 -1.91800100   -2.43978100    4.41374800
 F                  1.64373200   -4.95859000    2.68637600
 F                 -3.90350000    1.79405200    4.22895000
 F                 -6.27410000   -1.38720600    1.72314500
 F                 -5.04053600   -1.24789800   -5.66359400
 F                 -2.25434600    2.24973800   -7.09008900
 F                 -1.34113600   -5.13632000   -4.98856200
 F                  0.37243500   -1.27391500   -7.03098200
 F                  4.39224600   -1.32612100   -5.57560200
 F                  5.94132800    2.84247100   -4.08074200
 F                  2.02518100    3.68903700   -6.46439200
 F                 -1.27928500    6.65740900   -4.95266600
 H                 -3.95540700   -0.93687100   -3.34563400
 H                 -1.42887300    2.35408800   -4.64943100
 H                 -4.54729700   -0.95826900   -0.13832600
 H                 -2.39389800    2.04820300    2.15609300
 H                 -1.34853900    5.22736700   -2.81516000
 H                  1.78480000    2.52973000   -4.17566900
 H                 -2.05752000    5.03992800    0.35187800
 H                  0.71119300    2.58997500    2.64523300
 H                  2.67772400   -1.18892900   -3.63749500
 H                  4.07515800    2.69600800   -2.28788700
 H                  3.89197600    2.48107500    1.24220800
 H                  1.14327500   -0.55782700    2.70495300
 H                 -1.87184000   -1.15724000    2.17395000
 H                  1.47750600   -3.44585800    0.60068300
 H                 -1.07671600   -3.89330500   -2.77991500
 H                  0.57556100   -0.32257100   -4.66314200

2h
 Mo                -0.40431400    0.82858200   -0.02687000
 Mo                -0.02784600    0.89858900   -2.07857200
 C                 -0.04959700    3.69986900   -0.94734300
 H                  0.07399400    4.78688700   -0.86982700
 C                  2.56471300    0.68076900   -0.45020600
 H                  3.63551200    0.55115000   -0.25730200
 C                 -0.21405200   -1.98808700   -1.20653900
 C                 -3.01305400    0.84653800   -1.59325800
 H                 -4.07983700    0.82717500   -1.83193000
 N                  1.71390000    0.80961900    0.56900300
 N                  2.14185500    0.68889000   -1.70477900
 N                  0.08585900    3.09815300   -2.12855300
 N                 -0.32966800    3.01164100    0.14902700
 N                 -2.60044700    0.77897000   -0.32818600
 N                 -2.14288000    0.93424000   -2.59549800
 N                 -0.33498000   -1.37855100   -0.03635100
 N                 -0.17072900   -1.29101600   -2.34139500
 H                 -0.13723300   -3.08051300   -1.22550900
 C                  0.18816400    3.93783100   -3.25426800
 C                 -0.53537200    5.14081500   -3.40005000
 C                  0.95482500    3.55663200   -4.36626400
 C                 -0.43287600    5.93860100   -4.54046700
 C                  1.06276700    4.33024200   -5.52013000
 C                  0.36360200    5.53431600   -5.61322600
 C                 -0.40022400    3.77639400    1.34002800
 C                 -1.63329400    4.11957100    1.91486800
 C                  0.75707800    4.25443300    1.97362900
 C                 -1.71150400    4.83131000    3.11306800
 C                  0.70056700    4.96812500    3.17284100
 C                 -0.54072300    5.26887700    3.73871000
 C                  2.24105700    0.97077600    1.86043100
 C                  1.49697600    0.56971300    2.98502400
 C                  3.46151800    1.62202300    2.15385800
 C                  1.93436900    0.73496800    4.29819900
 C                  3.92631800    1.78559200    3.45974000
 C                  3.15963900    1.35502600    4.54438900
 C                 -0.19602600   -2.21824300    1.09449000
 C                  1.05537900   -2.74630500    1.44936800
 C                 -1.28272900   -2.52819600    1.92271700
 C                  1.22559300   -3.53154500    2.59072400
 C                 -1.13199600   -3.30710600    3.07134400
 C                  0.12586700   -3.81559200    3.40492600
 C                 -0.26171700   -1.96902300   -3.56362100
 C                 -0.90034200   -3.21303300   -3.77025900
 C                  0.21404800   -1.34704800   -4.73213200
 C                 -0.97390400   -3.81320300   -5.02961200
 C                  0.14289200   -1.91847800   -5.99944000
 C                 -0.46494500   -3.16550700   -6.15667300
 C                 -3.55346000    0.60512200    0.69218200
 C                 -3.19257500    0.89756000    2.01906600
 C                 -4.84525300    0.04950900    0.54683200
 C                 -4.03894200    0.74565400    3.11198000
 C                 -5.72126000   -0.09977000    1.62509800
 C                 -5.32179200    0.23258800    2.91952400
 C                 -2.66791600    0.69721900   -3.88640500
 C                 -3.28263900   -0.53053300   -4.19996800
 C                 -2.56235800    1.63184000   -4.92794600
 C                 -3.74660200   -0.82263700   -5.48315700
 C                 -3.02179700    1.35882200   -6.21823700
 C                 -3.61987200    0.12815400   -6.49937400
 C                  3.17461400    0.57876100   -2.67186800
 C                  3.95442000    1.69366200   -3.01475100
 C                  3.46847800   -0.63315600   -3.31041200
 C                  4.95593900    1.62018000   -3.98356400
 C                  4.46413500   -0.72615200   -4.28521400
 C                  5.21993900    0.40143800   -4.61396700
 F                 -0.60772600    5.95642700    4.87065900
 F                 -6.15023300    0.07692200    3.94376900
 F                  0.27617000   -4.56331500    4.49011000
 F                  3.59608300    1.51885500    5.78645900
 F                  0.45765000    6.28613000   -6.70259000
 F                 -4.06095600   -0.13685400   -7.72094400
 F                  6.17586500    0.31852200   -5.53035700
 F                 -0.54247300   -3.73254000   -7.35355300
 F                 -1.56897300   -4.99269900   -5.15996100
 F                  0.62840800   -1.27010900   -7.05222300
 F                  0.76323500   -0.12255200   -4.63134800
 F                 -1.46961400   -3.87254000   -2.75553200
 F                  2.12408000   -2.47405700    0.69636600
 F                  2.42529700   -4.00922500    2.90508700
 F                 -2.18219100   -3.57894300    3.83801900
 F                 -2.49808400   -2.06324100    1.62703400
 F                 -3.39928700   -1.46970800   -3.25893400
 F                 -4.29548700   -2.00416100   -5.74271800
 F                 -2.90560100    2.27405900   -7.17318300
 F                 -2.01712500    2.82620600   -4.69813900
 F                  1.81439400    3.91256000   -6.53293000
 F                 -1.12663000    7.06920400   -4.62081600
 F                 -1.37928500    5.54825200   -2.44414400
 F                  1.59375400    2.38032900   -4.34706300
 F                 -1.94369700    1.33266700    2.26876700
 F                 -2.76855000    3.75060500    1.32277600
 F                 -5.30059200   -0.36181800   -0.64394900
 F                 -6.93208100   -0.60479000    1.41734300
 F                 -3.61476400    1.06045300    4.33084600
 F                 -2.89434500    5.12392800    3.64195000
 F                  1.81841200    5.38523200    3.75807400
 F                  1.95242700    4.01645700    1.42988600
 F                  0.29644900   -0.00287400    2.80334900
 F                  1.17894400    0.31548300    5.30744400
 F                  4.21931600    2.12753200    1.17628000
 F                  5.08673500    2.39471500    3.67329700
 F                  3.71219300    2.86877200   -2.43509400
 F                  5.66508500    2.69851500   -4.30032100
 F                  4.71341000   -1.88985700   -4.87846000
 F                  2.78156000   -1.73555200   -3.00301400

2i
 Mo                -0.28353100    0.77287700   -0.00476400
 Mo                 0.04225700    0.82037700   -2.05916300
 C                 -0.10745900    3.62940600   -0.96803100
 H                 -0.08214200    4.72867600   -0.93874000
 C                  2.67049600    0.75891000   -0.54963900
 H                  3.75706000    0.73454200   -0.37361800
 C                 -0.16769800   -2.04100300   -1.14761700
 C                 -2.91261300    0.76550400   -1.48728700
 H                 -3.99846500    0.74862400   -1.66471700
 N                  1.84428400    0.77107800    0.49276900
 N                  2.22168700    0.72795800   -1.79889800
 N                  0.11030400    3.00303300   -2.12161700
 N                 -0.30998800    2.95749900    0.16058500
 N                 -2.45589600    0.74521800   -0.23675300
 N                 -2.08827200    0.84551100   -2.52554800
 N                 -0.27595200   -1.42253200    0.02112400
 N                 -0.08312000   -1.35747300   -2.28807800
 H                 -0.15564400   -3.13996500   -1.16139800
 C                  0.23021800    3.78414100   -3.29363700
 C                 -0.56595600    4.92704300   -3.51711600
 C                  1.12891400    3.39516100   -4.30573100
 C                 -0.44435600    5.66460800   -4.69329200
 C                  1.24148000    4.12731700   -5.48614600
 C                  0.46094700    5.27206300   -5.68588400
 C                 -0.65177800    3.70462400    1.31400000
 C                 -1.58125300    4.76303200    1.25436900
 C                 -0.10281900    3.37060900    2.56629400
 C                 -1.92780200    5.47621100    2.40074000
 C                 -0.45866900    4.07783600    3.71356300
 C                 -1.36835100    5.13953600    3.63827300
 C                  2.42237400    0.90675300    1.77897500
 C                  1.94285100    0.14101200    2.85821500
 C                  3.45985400    1.82848500    2.02662000
 C                  2.49095400    0.27546000    4.13257000
 C                  4.01207500    1.95806600    3.30025500
 C                  3.53372200    1.18153300    4.36153200
 C                 -0.19581800   -2.20436800    1.19762100
 C                  0.80068900   -3.18533700    1.36360700
 C                 -1.08990700   -1.96745400    2.25933200
 C                  0.91125900   -3.89209300    2.56090100
 C                 -0.97408100   -2.67044500    3.45640100
 C                  0.03435400   -3.62919600    3.61859500
 C                 -0.23212900   -2.03245500   -3.51856600
 C                 -0.79229600   -3.32380700   -3.64005700
 C                  0.15251400   -1.37915600   -4.70740300
 C                 -0.91981200   -3.93702700   -4.88416100
 C                  0.01332300   -1.98677900   -5.95181600
 C                 -0.51851000   -3.27717500   -6.05084700
 C                 -3.38932400    0.54522900    0.80711500
 C                 -3.25553000    1.24836700    2.01971900
 C                 -4.43926400   -0.38938300    0.69255300
 C                 -4.14431700    1.03553700    3.07208800
 C                 -5.33406400   -0.59249300    1.74173200
 C                 -5.19387700    0.11850000    2.93883900
 C                 -2.64889700    0.74023400   -3.82428300
 C                 -3.60415400   -0.24740100   -4.13142300
 C                 -2.22998100    1.60741000   -4.84985900
 C                 -4.13674900   -0.35140400   -5.41594400
 C                 -2.75621600    1.49683700   -6.13487000
 C                 -3.71706500    0.52021300   -6.42547000
 C                  3.21726800    0.71648700   -2.81547700
 C                  4.12536700    1.78428200   -2.94323300
 C                  3.31630800   -0.36316200   -3.70905000
 C                  5.10267700    1.77313300   -3.93792200
 C                  4.28939000   -0.37065300   -4.70860800
 C                  5.18754700    0.69623300   -4.82795100
 H                 -6.13390800   -1.32805300    1.63781600
 H                 -4.53576100   -0.98830500   -0.21464500
 H                 -2.45687800    1.98139700    2.13116200
 H                 -4.02113700    1.59171900    4.00339600
 H                 -1.34824200   -4.93927300   -4.94826200
 H                  0.32552700   -1.45508000   -6.85243400
 H                  0.57346500   -0.37272700   -4.65700000
 H                  2.63703300   -1.20850200   -3.60251100
 H                  4.35308400   -1.21531700   -5.39720400
 H                  4.04431000    2.63843400   -2.26779000
 H                  5.79331500    2.61325800   -4.03268300
 H                  1.94535600    3.80669500   -6.25653700
 H                  1.76130500    2.52027500   -4.15427900
 H                 -2.41844000    2.17942700   -6.91742200
 H                 -1.15975100   -3.85550300   -2.76215200
 H                 -4.86687600   -1.13056900   -5.64092900
 H                 -3.90683500   -0.96384000   -3.36557500
 H                 -1.88457800   -1.23080200    2.13841000
 H                  1.14543500   -0.58124500    2.69202100
 H                 -1.49859500    2.38443700   -4.63117100
 H                  2.10813500   -0.33906300    4.95005500
 H                  0.62156900    2.56007800    2.63788500
 H                 -1.31450700    5.22179600   -2.77996900
 H                 -1.07761100    6.53957600   -4.85182400
 H                  3.81512300    2.47370600    1.22113900
 H                  4.80727400    2.68509000    3.47520600
 H                 -2.06561200    5.00549100    0.30682300
 H                 -2.65810300    6.28496400    2.33690100
 H                 -0.02090100    3.80192000    4.67485800
 H                 -1.67698400   -2.47591000    4.26888100
 H                  1.69821600   -4.63888900    2.68080100
 H                  1.52313800   -3.36254300    0.56452100
 C                  0.62536200    6.09485100   -6.93812700
 C                 -1.70755000    5.93497900    4.87313300
 C                  6.27383400    0.66149900   -5.87400000
 C                 -0.72256100   -3.92003100   -7.39750400
 C                 -4.31144500    0.44461800   -7.80873200
 C                 -6.18479000   -0.06790300    4.05925400
 C                  4.16004000    1.28496200    5.72879000
 C                  0.21706100   -4.30658900    4.95215900
 F                 -3.37828300    0.63322100   -8.75935000
 F                 -4.89700700   -0.74142800   -8.04218700
 F                 -5.25148600    1.39281200   -7.99541500
 F                 -1.94295600   -3.64965100   -7.90058600
 F                  0.17658300   -3.48678000   -8.29856200
 F                 -0.61826300   -5.26003300   -7.33002500
 F                  0.96545200    5.33318000   -7.99268800
 F                 -0.50457300    6.75057000   -7.25633500
 F                  1.59139400    7.02367500   -6.79877100
 F                  6.61541400    1.89778200   -6.27782200
 F                  7.39412100    0.07887600   -5.40525000
 F                  5.89658400   -0.03261200   -6.96138800
 F                  5.12932000    0.36571700    5.90244700
 F                  4.72224600    2.48986400    5.93128000
 F                  3.25661000    1.08849500    6.70520200
 F                 -1.70543100    5.16537400    5.97588600
 F                 -0.81914300    6.92503600    5.08583100
 F                 -2.91968600    6.50961600    4.78015900
 F                 -0.95855300   -4.53935200    5.56012500
 F                  0.85800700   -5.48153500    4.83757500
 F                  0.94549200   -3.54057600    5.79211900
 F                 -5.60819900    0.08909500    5.26403100
 F                 -7.19038100    0.82559200    3.98790400
 F                 -6.74486500   -1.29036100    4.03250100

2j
 Mo                -0.23567853    0.81757730    0.01441656
 Mo                 0.08514946    0.87069733   -2.04022283
 C                 -0.09045832    3.67890925   -0.94463885
 H                 -0.08337091    4.77873640   -0.91602228
 C                  2.71980490    0.80969510   -0.54804814
 H                  3.80779105    0.79231236   -0.37841588
 C                 -0.14790207   -1.99349101   -1.13475413
 C                 -2.87249598    0.78013718   -1.47292190
 H                 -3.95729752    0.72868419   -1.65447672
 N                  1.89537672    0.81044214    0.49608824
 N                  2.26042636    0.78962451   -1.79267501
 N                  0.12226779    3.05312459   -2.09877101
 N                 -0.26972596    3.00092637    0.18445162
 N                 -2.41473609    0.78386474   -0.22355123
 N                 -2.04286892    0.87156610   -2.50592239
 N                 -0.24089709   -1.37978903    0.03868824
 N                 -0.04302104   -1.30489332   -2.26994936
 H                 -0.17253797   -3.09269504   -1.16141323
 C                  0.21203696    3.82788422   -3.27878832
 C                 -0.61017201    4.94754711   -3.50760610
 C                  1.09878717    3.43794396   -4.29526690
 C                 -0.52361995    5.65808925   -4.70721301
 C                  1.16824046    4.14480029   -5.49689165
 C                  0.36127426    5.26296818   -5.71383611
 C                 -0.59758706    3.73754608    1.34953415
 C                 -1.54947127    4.77522299    1.32053156
 C                 -0.01799921    3.40063622    2.58168887
 C                 -1.89030025    5.45866176    2.48887461
 C                 -0.37541984    4.08171968    3.74887063
 C                 -1.31064551    5.11581905    3.71423944
 C                  2.47179852    0.93467068    1.78411700
 C                  1.99869155    0.14987955    2.84626217
 C                  3.48707530    1.87416333    2.04849621
 C                  2.52619443    0.29607566    4.13237328
 C                  4.01605219    2.00498144    3.33370269
 C                  3.53832142    1.22106987    4.38823683
 C                 -0.22501181   -2.18312445    1.20526151
 C                  0.70437722   -3.22553502    1.37539807
 C                 -1.12595147   -1.91342362    2.24675751
 C                  0.71352416   -3.97985730    2.55129323
 C                 -1.10321890   -2.66691347    3.42263443
 C                 -0.18513871   -3.70537191    3.58623260
 C                 -0.24597424   -1.96902804   -3.50025130
 C                 -0.97433276   -3.16866078   -3.61534161
 C                  0.23441520   -1.37892326   -4.68455835
 C                 -1.17312990   -3.76758131   -4.86186171
 C                  0.02190652   -1.97593722   -5.92521057
 C                 -0.67574862   -3.18350977   -6.02706751
 C                 -3.34197168    0.58968109    0.82856704
 C                 -3.22635306    1.33875126    2.00920998
 C                 -4.34968878   -0.39172754    0.75678846
 C                 -4.08795392    1.11274439    3.08646407
 C                 -5.21441539   -0.60091365    1.83240184
 C                 -5.08868396    0.14443074    3.00903960
 C                 -2.56312130    0.70876513   -3.81359002
 C                 -3.42272750   -0.35667079   -4.13321100
 C                 -2.16190835    1.57530432   -4.84123996
 C                 -3.85755963   -0.54782660   -5.44693361
 C                 -2.59152900    1.36977629   -6.15443973
 C                 -3.44103236    0.30816620   -6.47010592
 C                  3.23777034    0.79501970   -2.82911008
 C                  4.05425034    1.91798434   -3.03481236
 C                  3.38537745   -0.31503817   -3.67393423
 C                  4.97762311    1.93880465   -4.08437482
 C                  4.30262619   -0.28270863   -4.72723228
 C                  5.09631312    0.84672236   -4.94598895
 H                 -3.71341942   -1.07071864   -3.36147395
 H                 -1.51129821    2.41672546   -4.60784563
 H                 -4.43252732   -1.02683219   -0.12578618
 H                 -2.45898937    2.10793065    2.08247053
 H                 -1.35473063    5.24349202   -2.76808774
 H                  1.74268065    2.57310693   -4.14384729
 H                 -2.06022373    5.02199884    0.38914865
 H                  0.72227241    2.60362080    2.62658236
 H                  2.78097814   -1.20447972   -3.50020371
 H                  3.94131159    2.79157536   -2.39091857
 H                  3.83753185    2.53609197    1.25581023
 H                  1.21625598   -0.58489319    2.66332090
 H                 -1.85494905   -1.11227539    2.13230297
 H                  1.45042858   -3.42213703    0.60419830
 H                 -1.43311291   -3.62856681   -2.74069427
 H                  0.78532957   -0.43938072   -4.63925278
 H                  3.93319584    1.34601921    5.39567586
 H                 -0.15536487   -4.27749982    4.51268554
 H                  5.79259304    0.87919203   -5.78427056
 H                 -0.84394368   -3.65037819   -6.99778898
 H                 -3.75932809    0.14033883   -7.49796933
 H                 -5.74608338   -0.04241898    3.85721276
 H                 -1.60101782    5.63120281    4.62888646
 H                  0.40008869    5.80026187   -6.66084817
 C                 -2.08906607    2.30888885   -7.22755346
 C                 -4.78608295   -1.70364213   -5.74522559
 C                 -1.92040568   -5.08088959   -4.93770915
 C                  0.50187102   -1.29789454   -7.18868094
 C                  4.48106118   -1.49979307   -5.60773084
 C                  5.87124460    3.14633338   -4.26432680
 C                  2.16687925    3.70478365   -6.54415374
 C                 -1.39209035    6.88131802   -4.90383925
 C                  5.13490625    2.99336871    3.57775246
 C                  1.98302268   -0.58470793    5.23519375
 C                 -3.90794881    1.94771215    4.33458976
 C                 -6.31215243   -1.63488673    1.71108550
 C                 -2.11567408   -2.34660269    4.49993149
 C                  1.69655227   -5.12177182    2.68790374
 C                  0.28735278    3.67758560    5.04694978
 C                 -2.88415839    6.59706729    2.41931063
 F                 -7.42150269   -1.10088881    1.16874807
 F                 -6.65459658   -2.13978404    2.90398002
 F                 -5.94064831   -2.65776066    0.92169477
 F                 -6.04674046   -1.42777426   -5.36877884
 F                 -4.81132121   -2.00401184   -7.05042391
 F                 -4.41263518   -2.81247140   -5.07638125
 F                 -2.35646604    3.59230798   -6.91486336
 F                 -2.63779714    2.05806128   -8.42116180
 F                 -0.75130232    2.21774915   -7.36520865
 F                 -4.13771097    3.25211382    4.08043906
 F                 -4.73557457    1.57554584    5.31763587
 F                 -2.64895748    1.86253543    4.80161117
 F                 -3.54092661    6.75614019    3.57638411
 F                 -3.79592828    6.39746200    1.45182990
 F                 -2.26736453    7.76107234    2.14577953
 F                 -0.23962509    4.30825311    6.10274657
 F                  1.60640563    3.95761406    5.02273581
 F                  0.17843981    2.35388590    5.26074122
 F                 -2.15098127   -1.02779405    4.76301269
 F                 -3.35881577   -2.69544500    4.11045581
 F                 -1.85679595   -2.98815682    5.64483505
 F                  0.64048423   -0.52309167    5.29436535
 F                  2.30077073   -1.87793604    5.02065337
 F                  2.46265206   -0.24586508    6.43736339
 F                  6.33503300    2.43425441    3.33787882
 F                  5.03145559    4.06445473    2.77193284
 F                  5.14530075    3.43155528    4.84405395
 F                  2.85723138   -4.84861923    2.06710743
 F                  1.97073049   -5.39364461    3.97086865
 F                  1.20938542   -6.24723085    2.13456238
 F                 -2.85885625   -5.17122790   -3.97999035
 F                 -1.08519764   -6.12276170   -4.77010604
 F                 -2.52473854   -5.24183682   -6.12299686
 F                  1.04881857   -2.17454815   -8.04157327
 F                 -0.52579206   -0.70885348   -7.83582693
 F                  1.41155482   -0.34364069   -6.93610014
 F                  3.36740727   -2.25494512   -5.64447659
 F                  4.78901571   -1.16005090   -6.86594902
 F                  5.47286790   -2.28554279   -5.15141843
 F                  6.25728781    3.29547567   -5.53793093
 F                  5.25536946    4.27689095   -3.88122332
 F                  6.98641903    3.03323982   -3.51851274
 F                 -1.62642487    7.12371036   -6.20053308
 F                 -2.57987055    6.74591336   -4.28861632
 F                 -0.80545282    7.97774714   -4.39046693
 F                  1.83816835    4.13942476   -7.76588584
 F                  3.39809033    4.17832736   -6.26620133
 F                  2.26904643    2.36433816   -6.59260976

3c
 Mo                -0.21860700    0.50884000    0.03519000
 Mo                 0.06209900    0.62721400   -2.01892500
 C                 -0.05647000    3.32363500   -0.83267500
 C                  2.71804200    0.67769900   -0.58897000
 H                  3.80419900    0.77023900   -0.43718800
 C                 -0.13022200   -2.24212000   -1.17572800
 C                 -2.87540800    0.72293100   -1.37812100
 H                 -3.95869900    0.85171000   -1.52410900
 N                  1.91044700    0.56939600    0.46252600
 N                  2.22350300    0.69354900   -1.82285800
 N                 -2.37919200    0.63292300   -0.14694800
 N                 -2.06188400    0.72999200   -2.42914100
 N                 -0.25833400   -1.65665900    0.01279600
 N                  0.02404900   -1.51381400   -2.27835900
 H                 -0.15546300   -3.33935700   -1.24634000
 C                  2.44309700    0.76636500    1.75731400
 C                  1.96272400   -0.01475400    2.82430300
 C                  3.41442900    1.75396300    2.01285300
 C                  2.46357500    0.19916300    4.10475500
 C                  3.89060100    1.91935400    3.31080700
 C                  3.43485300    1.15821300    4.38419300
 C                 -0.27491500   -2.47601600    1.16584500
 C                  0.61225600   -3.56039100    1.30803500
 C                 -1.16924800   -2.17835100    2.21070700
 C                  0.57265700   -4.32262100    2.47315600
 C                 -1.16045200   -2.96552700    3.35884700
 C                 -0.30143000   -4.05028500    3.52258600
 C                 -0.02367400   -2.16024800   -3.53562600
 C                 -0.92855900   -3.20863400   -3.79153700
 C                  0.82728000   -1.72182200   -4.56646900
 C                 -0.94604300   -3.79887200   -5.05267300
 C                  0.76125500   -2.33795700   -5.81227400
 C                 -0.11391800   -3.38596700   -6.08997600
 C                 -3.26022300    0.64237200    0.95641000
 C                 -2.91533900    1.39725300    2.09393700
 C                 -4.44717800   -0.11481000    0.96310600
 C                 -3.75792900    1.37705600    3.20209300
 C                 -5.26016200   -0.08972700    2.09372800
 C                 -4.94233800    0.64349400    3.23457600
 C                 -2.60607100    0.81378900   -3.73009800
 C                 -3.71865300    0.04365500   -4.11622200
 C                 -1.99543900    1.66636200   -4.66862100
 C                 -4.19694400    0.15166500   -5.41967400
 C                 -2.50618500    1.72776200   -5.96177900
 C                 -3.61080100    0.98314700   -6.37090100
 C                  3.11360600    0.74234300   -2.91842700
 C                  2.82422700    1.60946800   -3.98919000
 C                  4.25579200   -0.07735200   -2.98038700
 C                  3.67661500    1.63580700   -5.08952400
 C                  5.08135600   -0.00338500   -4.10010000
 C                  4.81779100    0.84044800   -5.17638500
 H                 -4.19244800   -0.66137600   -3.43328900
 H                 -1.15777400    2.30527500   -4.38659400
 H                 -4.72878800   -0.74743800    0.12137900
 H                 -2.02264900    2.02413700    2.10353700
 H                  4.49003400   -0.79264500   -2.19187500
 H                  1.96850500    2.28453800   -3.94949600
 H                  3.77655300    2.41985100    1.22982100
 H                  1.22769800   -0.80268900    2.66589300
 H                 -1.88731300   -1.36307900    2.13080500
 H                  1.35524800   -3.79600000    0.54621600
 H                 -1.64188100   -3.54828600   -3.04088500
 H                  1.55735500   -0.92962500   -4.40442500
 H                  3.81377800    1.31072900    5.39451800
 H                 -0.30823300   -4.65217500    4.43102000
 H                  5.47072500    0.87339100   -6.04828000
 H                 -0.15057100   -3.85494000   -7.07298600
 H                 -3.99510500    1.04477100   -7.38882200
 H                 -5.58676100    0.63882500    4.11336700
 C                 -0.09501200    4.82592000   -0.74809200
 H                  0.45134200    5.27585700   -1.58706800
 H                 -1.14481100    5.15953500   -0.80364200
 H                  0.31564600    5.16754500    0.21137400
 O                 -0.19742100    2.63642400    0.22865900
 O                  0.08484700    2.76390800   -1.96789700
 F                  4.81142000    2.86362000    3.53900500
 F                  2.00092800   -0.55609700    5.10774700
 F                  1.42352800   -5.34724900    2.59653900
 F                 -2.02005900   -2.67441000    4.34061500
 F                 -5.25286000   -0.58809900   -5.77777700
 F                 -1.92112500    2.54410800   -6.84525100
 F                  3.39603100    2.46612600   -6.09897200
 F                  6.16202900   -0.78972900   -4.15173300
 F                  1.58025200   -1.91277000   -6.78094600
 F                 -1.81268300   -4.79242600   -5.28169800
 F                 -3.42326900    2.10031900    4.27561900
 F                 -6.38333400   -0.81621800    2.09056300


 
